# Supplementary material for: Chitosan-Modified Coconut Shell Activated Carbon for Efficient Hexavalent Chromium Removal from Aqueous Solution
Source: Polymers (Basel). 2026 May 19;18(10):1237. doi: 10.3390/polym18101237 (PMC13210409; doi:10.3390/polym18101237)
Supplement: Supplementary file 1 [file polymers-18-01237-s001.zip]

Archive with 1 entries (1 files):
- polymers-4183918-supplementary.pdf
